# Supplementary material for: Autoimmune encephalomyelitis in NOD mice is not initially a progressive multiple sclerosis model
Source: Ann Clin Transl Neurol. 2019 Jul 15;6(8):1362–72. doi: 10.1002/acn3.792 (PMC6689692; doi:10.1002/acn3.792)
Supplement: Supplementary file 1 — Data S1. Individual daily disease scores of animals [file ACN3-6-1362-s001.xlsx]

## Sheet: Sheet1
			Day	13	14	15	16	17	18	19	20	21	22	23	24	25	26	27	28	29	30	31	32	33	34	35	36	37	38	39	40	41	42	43	44	45	46	47	48	49	50	51	52	53	54	55	56	57	58
Score System	Mouse Strain	Antigen	Mouse number
Amor et al 1993	NOD	SCH	1.0000000000000	0	0	0	0	2	2	3	2	1	1	1	1	0	0	0	0	0	0	0	0	0	0	0	0	0	0	0	0	0	0	0	0	0	0	0	0	2	1	1	1	1	1	1	1	1	1
			2.0000000000000	0	0	0	0	0	0	0	0	0	0	0	0	0	0	0	0	0	0	0	0	0	0	0	0	0	0	0	0	0	0	0	0	0	0	0	0	0	0	0	0	0	0	0	0	0	0
			3.0000000000000	0	0	0	0	0	0	0	0	0	0	0	0	0	0	0	0	0	0	0	0	0	0	0	0	0	0	0	0	0	0	0	0	0	0	0	1	4	4	4	4	4	4	1	1	1	1
			4.0000000000000	0	0	0	0	0	0	0	0	0	0	0	0	0	0	0	0	0	0	0	0	0	0	0	0	0	0	0	0	0	0	0	0	0	0	0	0	0	0	0	0	0	0	0	0	0	0
			5.0000000000000	0	0	0	0	0	0	0	0	0	0	0	0	0	0	0	0	0	0	0	0	0	0	0	0	0	0	0	0	0	0	2	2	4	4	4	4	4	4	4	1	1	1	3	2	2	2
			6.0000000000000	0	0	0	0	0	1	1	2	3	4	4	3	2	2	0	0	0	0	0	0	0	0	0	0.5	1	1	1	0	0	0	0	0	0	0	0	0	0	0	0	0	0	0	0	0	0	0
			7.0000000000000	0	0	0	0	0	0	0	0	1	1	0	0	0	0	0	0	0	0	0	0	0	0	0	0	0	0	0	0	1	1	0	0	0	0	0	1	4	4	4	4	4	4	2	2	2	2
			8.0000000000000	0	0	0	0	0	0	0	0	0	0	0	0	0	0	0	0	0	0	0	0	0	0	0	0	0	0	0	0	0	0	0	0	0	0	0	0	0	0	0	0	0	0	0	0	0	0
			9.0000000000000	0	0	0	0	0	0	0	0	0	0	0	0	0	0	0	0	0	0	0	0	0	0	0	0	0	0	0	0	0	0	0	0	0	0	0	0	3	4	4	4	4	4	3	2	2	2
			1.0000000000000	0	0	0	0	0	0	0	0	0	0	0	0	0	0	0	0	0	0	0	0	0	0	0	0	0	0	0	0	0	0	0	0	0	0	0	0	0	0	0	0	0	0	0	0	0	0
			1.1000000000000	0	0	0	0	0	0	0.5	0.5	0.5	0.5	0	0	0	0	0	0	0	0	0	0	0	0	0	0	0	0	0	0	0	0	0	0	0	0	0	0	0	0	0	0	0	0	0	0	0	0
			1.2000000000000	0	1	0	2	2	2	1	1	1	1	1	1	1	0	0	0	0	0	0	0	0	0	0	0	0	0	0	0	0	0	0	0	0	0	0	0	0	0	0	0	0	0	0	0	0	0
			1.3000000000000	0	0	1	2	3	2	2	2	2	2	2	1	1	0	0	1	1	1	0	0	0	1	1	1	1	1	1	1	1	1	1	1	1	0	0	0	1	0	0	2	2	2	2	2	2	2
	NOD	MOG 8-22	1.0000000000000	0	1	2	2	1	1	1	1	1	2	1	1	1	1	1	1	1	0	0	0	0	4	4	3	2	2	2	1	1	2	2	2	2	2	1	1	2	2	2	2	3	4	2	2	2	2
			2.0000000000000	0	1	0	0	0	0	0	0	0	0	0	0	1	1	1	1	1	1	0	0	0	1	1	1	1	1	1	1	1	0	0	0	0	1	1	1	0	0	0	0	1	1	1	1	1	2
			3.0000000000000	0	0	0	0	0	0	0	2	1	2	1	2	2	1	1	1	0	0	0	0	0	2	2	3	4	4	4	4	4	4	4	4	3	3	3	3	2	2	3	4	4	4	4	4	4	4
			4.0000000000000	0	1	0	0	0	0	0	0	0	1	1	1	1	0	0	0	0	0	0	0	0	1	3	2	1	1	1	1	1	0	0	0	1	2	1	0	1	0	0	0	0	0	0	0	0	0
			5.0000000000000	1	2	2	2	1	1	0	0	0	0	0	0	0	0	0	0	0	0	0	0	0	1	3	4	4	4	4	1	1	1	1	1	1	1	1	1	0	0	1	1	1	0	1	0	0	0
			6.0000000000000	0	0	0	0	0	0	0	0	0	0	0	0	0	0	0	0	0	0	0	0	0	0	0	0	0	0	0	0	0	0	0	0	0	0	0	0	0	0	0	0	0	0	0	0	0	0
			7.0000000000000	0	0	1	0	0	0	0	0	1	3	3	3	3	1	1	2	1	1	0	0	0	1	1	1	1	1	1	1	1	0	0	0	0	1	1	1	1	1	1	1	1	1	1	1	1	1
			8.0000000000000	0	0	0	0	1	0	0	0	0	0	0	0	0	0	0	0	0	0	0	0	0	0	0	0	0	0	0	0	0	0	0	0	0	0	0	0	0	0	0	0	0	0	0	0	0	0
			9.0000000000000	0	0	0	0	0	0	4	3	2	1	1	2	0	2	2	1	1	1	0	0	0	0	4	4	4	4	4	2	1	2	2	2	2	1	2	1	1	1	1	1	1	1	1	1	1	1
			1.0000000000000	0	1	0	0	0	0	0	0	0	0	0	0	0	0	0	0	0	0	0	0	0	0	0	0	0	0	0	0	0	0	0	0	0	0	0	0	0	0	0	0	0	0	0	0	0	0
			1.1000000000000	0	0	0	0	0	0	0	0	0	0	0	0	0	0	0	0	0	0	0	0	0	0	0	0	1	1	1	1	0	0	0	0	0	0	0	0	0	0	0	0	0	0	0	0	0	0
			1.2000000000000	0	1	0	0	0	0	0	0	0	0	0	0	0	0	0	0	0	0	0	0	0	0	0	0	0	0	0	0	0	0	0	0	0	0	0	0	0	0	0	0	0	0	0	0	0	0
			1.3000000000000	0	0	0	0	0	0	2	3	3	3	2	1	1	1	1	1	1	1	0	0	0	1	1	2	1	1	1	1	0	0	0	0	0	0	0	0	0	0	0	0	0	0	0	1	1	0
			1.4000000000000	0	0	1	2	1	1	1	1	1	1	0	0	0	0	0	0	0	0	0	0	0	0	0	0	1	1	1	1	1	1	1	1	1	0	0	0	0	0	0	0	0	0	0	1	1	1
	NOD	PLP 56-70	1.0000000000000	0	0	1	0	0	0	0	0	0	0	0	0	0	0	0	0	0	0	0	0	0	0	0	0	0	0	0	0	0	0	0	0	0	0	0	0	0	0	0	0	0	0	0	0	0	0
			2.0000000000000	0	0	1	0	1	0	0	0	0	0	0	0	0	0	0	0	0	0	0	0	0	0	0	0	0	0	0	0	0	0	0	0	0	0	0	0	0	0	0	0	0	0	0	0	0	0
			3.0000000000000	0	0	0	0	0	0	0	0	0	0	0	0	0	0	0	0	0	0	0	0	0	0	0	0	0	0	0	0	0	0	0	0	0	0	0	0	0	0	0	0	0	0	0	0	0	0
			4.0000000000000	0	0	0	0	0	0	1	1	1	0	0	0	0	0	0	0	0	0	0	0	0	0	0	0	0	0	0	0	0	0	0	0	0	0	0	0	0	0	0	0	0	0	0	0	0	0
			5.0000000000000	0	0	0	0	0	0	0	0	0	0	0	0	0	0	0	0	0	0	0	0	0	0	0	0	0	0	0	0	0	0	0	0	0	0	0	0	0	0	0	0	0	0	0	0	0	0
			6.0000000000000	0	0	0	0	1	1	2	1	1	0	0	0	0	0	0	0	0	0	0	0	0	0	0	1	0	0	0	0	0	0	0	0	0	0	0	0	0	0	0	0	0	0	0	0	0	0
			7.0000000000000	0	0	0	0	0	0	0	0	0	0	0	0	0	0	0	0	0	0	0	0	0	0	0	0	1	1	0	0	0	0	0	0	0	0	0	0	0	0	0	0	0	0	0	0	0	0
			8.0000000000000	0	0	0	0	0	0	0	0	0	0	0	0	0	0	0	0	0	0	0	0	0	0	0	0	0	0	0	0	0	0	0	0	0	0	0	0	0	0	0	0	0	0	0	0	0	0
			9.0000000000000	0	0	0	0	0	0	0	0	0	0	0	0	0	0	0	0	0	0	0	0	0	0	0	0	0	0	0	0	0	0	0	0	0	0	0	0	0	0	0	0	0	0	0	0	0	0
			1.0000000000000	0	0	0	0	0	0	0	0	0	0	0	0	0	0	0	0	0	0	0	0	0	0	0	0	0	0	0	0	0	0	0	0	0	0	0	0	0	0	0	0	0	0	0	0	0	0
			1.1000000000000	0	0	0	0	0	0	0	0	0	0	0	0	0	0	0	0	0	0	0	0	0	0	0	0	0	0	0	0	0	0	0	0	0	0	0	0	0	0	0	0	0	0	0	0	0	0
			1.2000000000000	0	0	0	0	0	0	0	0	0	0	0	0	0	0	0	0	0	0	0	0	0	0	0	0	0	0	0	0	0	0	0	0	0	0	0	0	0	0	0	0	0	0	0	0	0	0
			1.3000000000000	0	0	0	0	0	0	0	0	0	0	0	0	0	0	0	0	0	0	0	0	0	0	0	0	0	0	0	0	0	0	0	0	0	0	0	0	0	0	0	0	0	0	0	0	0	0
	NOD-E	SCH	1.0000000000000	0	1	1	0	0	0	0	0	0	1	1	1	0	0	0	0	0	0	0	0	0	0	0	0	0	0	0	0	0	0	0	0	0	0	0	0	0	0	0	0	0	0	0	0	0	0
			2.0000000000000	0	0	0	0	0	0	0	0	0	0	0	0	0	0	0	0	0	0	0	0	0	0	0	0	0	0	0	0	0	0	0	0	0	0	0	0	0	0	0	0	0	0	0	0	0	0
			3.0000000000000	0	0	0	0	0	0	0	0	0	0	0	0	0	0	0	0	0	0	0	0	0	0	0	0	0	0	0	0	0	0	0	0	0	0	0	0	0	0	0	0	0	0	0	0	0	0
			4.0000000000000	0	0	0	0	0	0	0	0	0	0	0	0	0	0	0	0	0	0	0	0	0	0	0	0	0	0	0	0	0	0	0	0	0	0	0	0	0	0	0	0	0	0	0	0	0	0
			5.0000000000000	0	0	0	0	0	0	0	0	0	0	0	0	0	0	0	0	0	0	0	0	0	0	0	0	0	0	0	0	0	0	0	0	0	0	0	0	0	0	0	0	0	0	0	0	0	0
			6.0000000000000	0	0	0	0	0	0	0	0	0	0	0	0	0	0	0	0	0	0	0	0	0	0	0	0	0	0	0	0	0	0	0	0	0	0	0	0	0	0	0	0	0	0	0	0	0	0
			7.0000000000000	0	0	0	0	0	0	0	0	0	0	0	0	0	0	0	0	0	0	0	0	0	0	0	0	0	0	0	0	0	0	0	0	0	0	0	0	0	0	0	0	0	0	0	0	0	0
			8.0000000000000	0	0	0	0	0	0	0	0	0	0	0	0	0	0	0	0	0	0	0	0	0	0	0	0	0	0	0	0	0	0	0	0	0	0	0	0	0	0	0	0	0	0	0	0	0	0
			9.0000000000000	0	1	1	0	0	0	0	1	1	2	2	2	2	1	1	2	2	2	2	1	1	1	1	1	1	1	1	1	0	0	0	0	1	1	1	2	2	1	4	4	4	3	2	2	2	2
			1.0000000000000	0	0	0	0	0	0	0	0	0	0	0	0	0	0	0	0	0	0	0	0	0	0	0	0	0	0	0	0	0	0	0	0	0	0	1	1	1	1	0	0	0	0	0	0	0	0
			1.1000000000000	0	0	0	0	0	0	0	0	0	0	0	0	0	0	0	0	0	0	0	0	0	0	0	0	0	0	0	0	0	0	0	0	0	0	0	0	0	0	1	1	2	3	3	3	3	3
			1.2000000000000	0	0	0	0	0	0	0	0	0	0	0	0	0	0	0	0	0	0	0	0	0	0	0	0	0	0	0	0	0	0	0	0	0	0	0	0	0	0	0	0	0	0	0	0	0	0
			1.3000000000000	0	0	0	0	0	0	0	0	0	0	0	0	0	0	0	0	0	0	0	0	0	0	0	0	0	0	0	0	0	0	0	0	0	0	0	0	0	0	0	0	0	0	0	0	0	0
	N0D-E	MOG 8-22	1.0000000000000	0	0	2	1	2	1	0	0	0	1	1	1	0	0	0	0	0	0	0	0	0	0	0	0	0	0	0	0	0	0	0	0	0	0	0	0	0	0	0	0	0	0	0	0	0	0
			2.0000000000000	0	0	0	0	0	1	1	1	0	0	0	0	0	0	0	0	0	0	0	0	0	0	0	0	0	0	0	0	0	0	0	0	0	0	0	0	0	0	0	0	0	0	0	0	0	0
			3.0000000000000	0	0	2	2	2	2	1	1	1	2	2	2	1	1	1	1	0	0	0	0	0	1	2	2	1	1	1	1	1	1	1	1	1	1	1	1	1	1	2	4	4	4	4	4	4	2
			4.0000000000000	0	0	0	2	2	2	2	2	1	1	2	1	2	2	1	1	1	0	0	0	0	2	1	2	2	2	2	1	1	2	2	1	1	2	1	1	1	1	1	1	1	2	2	2	2	0
			5.0000000000000	0	0	2	2	2	1	1	1	0	0	0	0	0	0	0	0	0	0	0	0	0	0	0	0	0	0	0	0	0	0	0	0	0	0	0	0	0	0	0	0	0	0	0	0	0	0
			6.0000000000000	0	0	0	0	0	0	0	0	0	0	0	0	0	0	0	0	0	0	0	0	0	0	0	0	0	0	0	0	0	0	0	0	0	0	0	0	0	0	0	0	0	0	0	0	0	0
			7.0000000000000	0	0	0	0	0	0	0	0	0	0	0	0	0	0	0	0	0	0	0	0	0	2	2	2	1	1	1	2	5
			8.0000000000000	0	0	0	0	0	0	0	0	0	0	0	0	0	2	3	3	3	4	0	0	1	1	1	1	0	0	0	0	0	0	0	0	0	0	0	4	4	4	4	4	3	3	1	1	1	1
			9.0000000000000	0	0	1	1	1	1	1	1	1	1	0	0	0	1	2	2	2	1	0	0	0	1	1	1	1	1	0	0	0	0	0	0	0	0	0	0	0	0	0	0	0	0	0	0	0	0
			1.0000000000000	0	0	1	1	2	1	1	3	3	4	3	2	1	1	1	1	1	1	1	0	0	1	1	1	2	2	2	2	1	1	2	1	1	0	0	0	2	2	1	1	1	1	1	1	1	1
			1.1000000000000	0	1	2	2	2	2	2	1	1	0	2	2	2	2	1	1	1	1	0	0	0	1	1	1	1	1	2	1	1	1	2	2	2	3	3	3	1	1	1	1	1	1	1	1	1	1
			1.2000000000000	0	0	1	1	2	1	1	1	1	0	2	2	3	1	1	1	1	1	0	0	0	0	0	0	1	1	1	0	0	0	0	0	1	0	0	0	0	0	0	0	0	0	0	0	0	0
			1.3000000000000	0	0	0	0	0	0	0	0	0	0	0	0	0	0	0	0	0	0	0	0	0	0	0	0	0	0	0	0	0	0	0	0	0	0	0	0	0	0	0	0	1	1	0	0	0	0
	NOD-E	PLP 56-70	1.0000000000000	0	0	0	0	0	0	0	0	0	2	2	2	2	2	2	2	2	2	0	0	0	1	2	2	1	1	1	1	1	0	0	0	0	0	0	0	0	0	0	0	0	0	0	0	0	0
			2.0000000000000	0	0	0	0	0	0	3	3	3	4	4	4	4	4	4	3	3	4	4	4	3	1	2	2	1	1	1	1	1	1	1	1	2	1	1	1	1	1	1	1	1	1	1	1	1	1
			3.0000000000000	0	0	0	0	0	0	0	1	2	2	2	2	2	2	2	2	2	1	0	0	0	0	0	1	1	1	0	0	0	0	0	0	0	0	0	0	0	1	1	1	1	1	1	1	0	1
			4.0000000000000	0	0	0	0	0	0	0	0	0	0	1	1	1	1	0	0	0	0	0	0	0	0	0	0	0	0	0	0	0	0	0	0	0	0	0	0	0	0	0	0	0	0	0	0	0	0
			5.0000000000000	0	0	0	0	0	0	0	0	0	2	1	2	1	1	1	0	0	0	0	0	0	0	0	0	0	0	0	0	0	0	0	0	0	0	0	0	0	0	0	0	0	0	0	0	0	0
			6.0000000000000	0	0	0	0	0	0	0	0	1	2	2	2	1	1	2	2	1	1	1	1	0	1	0	1	1	1	0	1	1	0	0	0	0	0	0	0	0	0	0	0	0	0	0	0	0	0
			7.0000000000000	0	0	0	0	0	0	0	0	0	0	0	0	0	0	0	0	0	0	0	0	0	0	0	0	0	0	0	0	0	0	0	0	0	0	0	0	0	0	0	0	0	0	0	0	0	0
			8.0000000000000	0	0	0	1	2	2	2	2	2	2	2	2	2	2	2	1	1	1	1	0	0	1	0	1	1	1	1	0	0	0	0	0	0	0	0	0	0	0	0	0	0	0	0	0	0	0
			9.0000000000000	0	0	0	0	0	0	0	0	0	0	2	2	2	2	2	2	2	1	1	1	1	1	0	1	0	0	0	1	1	0	0	0	0	0	0	0	0	0	0	0	0	0	0	0	0	0
			1.0000000000000	0	0	0	0	2	3	3	4	4	4	4	4	4	4	4	4	3	3	2	2	1	1	1	1	1	1	1	1	1	0	0	0	1	1	0	0	0	0	0	0	0	0	0	0	0	0
			1.1000000000000	0	0	0	0	0	0	0	0	1	2	2	2	3	3	3	2	2	1	1	1	1	1	1	1	1	1	1	1	1	0	0	0	0	0	0	0	0	0	0	0	0	1	1	1	0	0
			1.2000000000000	0	0	0	0	0	0	0	0	0	0	0	0	0	0	0	0	0	0	0	0	0	1	1	1	1	1	1	1	1	0	0	0	0	0	0	0	0	0	1	0	0	0	0	0	0	0
	NOD-Asp	SCH	1.0000000000000	0	0	0	0	0	0	0	0	0	0	0	0	0	0	0	0	0	0	0	0	0	0	0	0	0	0	0	0	0	0	0	0	0	0	0	0	0	0	0	0	0	0	0	0	0	0
			2.0000000000000	0	0	0	0	0	0	0	0	0	0	0	0	0	0	0	0	0	0	0	0	0	0	0	0	0	0	0	0	0	0	0	1	0	0	0	0	2	1	1	1	1	1	1	1	1	1
			3.0000000000000	0	0	0	0	0	0	0	0	0	0	0	0	0	0	0	0	0	0	0	0	0	0	0	0	0	0	0	0	0	0	0	0	0	0	0	0	0	0	0	0	0	0	0	0	0	0
			4.0000000000000	0	0	0	0	0	1	2	2	1	1	0	0	0	0	0	0	0	0	0	0	0	0	0	0	0	0	0	0	0	0	0	0	0	0	0	0	0	0	0	0	0	0	0	0	0	0
			5.0000000000000	0	0	0	0	0	1	1	1	1	1	1	1	1	1	1	1	1	0	0	0	0	0	1	1	1	1	0	1	0	0	0	0	0	1	0	0	0	0	0	0	0	0	0	0	0	0
			6.0000000000000	0	0	0	0	0	0	0	0	0	0	0	0	0	0	0	0	0	0	0	0	0	0	0	0	0	0	0	0	0	0	0	0	0	0	0	0	0	0	0	0	0	0	0	0	0	0
			7.0000000000000	0	0	0	0	1	1	1	0	0	0	0	0	0	0	0	0	0	0	0	0	0	0	0	0	0	0	0	0	0	0	0	0	0	0	0	0	0	0	0	0	0	0	0	0	0	0
			8.0000000000000	0	0	0	0	0	0	0	1	2	1	1	0	0	0	0	0	0	0	0	0	0	0	0	0	0	0	0	0	0	0	0	0	0	0	0	0	0	0	0	0	0	0	0	0	0	0
			9.0000000000000	0	0	0	0	0	0	0	0	0	0	0	0	0	0	0	0	0	0	0	0	0	0	0	0	0	0	0	0	0	0	0	0	0	0	0	0	0	0	0	0	0	0	0	0	0	0
			1.0000000000000	0	0	0	0	0	0	0	0	0	0	0	0	0	0	0	0	0	0	0	0	0	0	0	0	0	0	0	0	0	0	0	0	0	0	0	0	0	0	0	0	0	0	0	0	0	0
			1.1000000000000	0	0	0	0	0	1	1	1	1	1	1	1	0	0	0	0	0	0	0	0	0	0	0	0	0	0	0	0	1	1	1	1	1	1	2	1	1	1	1	1	0	0	1	1	1	1
			1.2000000000000	0	0	0	0	0	0	0	0	0	0	0	0	0	0	0	0	0	0	0	0	0	0	0	0	0	0	0	0	0	0	0	0	0	0	0	0	0	0	0	0	0	0	0	0	0	0
			1.3000000000000	0	0	0	0	0	0	0	0	0	0	0	0	0	0	0	0	0	0	0	0	0	0	0	0	0	0	0	0	0	0	0	0	0	0	0	0	0	0	0	0	0	0	0	0	0	0
	NOD-Asp	MOG 8-22	1.0000000000000	0	0	1	1	2	0	0	0	0	0	0	0	0	0	0	0	0	0	0	0	0	1	1	1	0	0	0	0	1	0	0	0	0	0	0	0	1	4	4	4	4	4	3	2	2	2
			2.0000000000000	0	0	2	2	2	2	2	1	1	1	1	1	1	2	0	0	0	0	0	0	0	0	0	0	0	0	0			1	4	4	1	1	1	1	1	1	1	4	4	4	4	3	2	2
			3.0000000000000	0	1	1	2	2	2	1	3	2	2	1	1	1	1	0	0	0	0	0	0	0	0	0	0	0	0	0	0	0	0	0	0	0	0	0	0	0	0	0	0	0	0	0	0	0	0
			4.0000000000000	0	0	0	2	2	2	1	1	1	0	0	0	0	0	0	0	0	0	0	0	0	0	0	0	0	0	0	0	0	0	0	0	0	0	0	0	0	0	0	0	0	0	0	0	0	0
			5.0000000000000	0	0	0	0	2	2	2	1	1	0	0	0	0	0	0	0	0	0	0	0	0	0	3	3	1	1	0	1	1	1	1	2	2	0	0	0	0	1	1	1	2	1	1	1	1	1
			6.0000000000000	0	0	2	2	3	3	2	1	1	1	2	3	3	3	1	1	1	1	1	1	1	1	1	2	4	4	3	3	2	2	2	2	2	2	2	3	3	3	2	1	1	1	1	2	2	2
			7.0000000000000	0	0	0	0	0	0	0	0	0	0	0	0	0	0	0	0	0	0	0	0	0	0	0	0	0	0	0	0	0	0	0	0	0	0	0	0	0	0	0	0	0	0	0	0	0	0
			8.0000000000000	0	0	0	0	0	2	2	3	4	2	2	1	1	2	1	0	0	0	0	0	0	0	0	0	0	0	0	0	0	0	0	0	0	0	0	0	0	0	0	0	0	0	0	0	0	0
			9.0000000000000	0	2	4	4	3	2	2	2	2	2	2	1	1	1	4	4	3	2	1	1	1	3	1	2	0	0	0	1	1	0	0	0	0	2	4	4	4	4	4	4	3	3	3	2	2	2
			1.0000000000000	0	1	1	1	3	2	2	2	1	2	2	2	1	2	1	1	1	1	1	1	0	1	1	0	0	0	0	0	0	0	0	0	0	0	0	0	0	0	0	0	0	0	0	0	0	0
			1.1000000000000	0	2	3	2	1	1	0	0	0	0	0	0	0	0	0	0	0	0	0	0	0	0	0	0	0	0	0	0	0	0	0	0	0	0	0	0	0	0	0	1	4	4	4	4	4	4
			1.2000000000000	0	0	0	0	1	2	2	2	2	2	1	0	0	1	0	0	0	0	0	0	0	0	0	0	0	0	1	1	1	1	1	1	1	0	0	0	1	0	0	0	2	1	1	1	1	1
			1.3000000000000	0	1	2	2	1	1	1	1	2	2	1	0	0	0	0	0	1	1	1	1	1	0	1	1	1	1	1	1	1	0	0	0	0	0	0	0	1	3	1	1	1	1	1	1	1	1
	NOD-Asp	PLP 56-70	1.0000000000000	0	0	0	0	0	0	0	0	0	0	0	0	0	0	0	0	0	0	0	0	0	0	0	0	0	0	0	0	0	0	0	0	0	0	0	0	0	0	0	0	0	0	0	0	0	0
			2.0000000000000	0	0	0	0	0	0	0	0	0	0	0	0	0	0	0	0	0	0	0	0	0	0	0	0	0	0	0	0	0	0	0	0	0	0	0	0	0	0	0	0	0	0	0	0	0	0
			3.0000000000000	0	0	0	0	0	0	1	0	0	0	0	0	0	0	0	0	0	0	0	0	0	0	0	0	0	0	0	0	0	0	0	0	0	0	0	0	0	0	0	0	0	0	0	0	0	0
			4.0000000000000	0	0	0	0	0	0	0	0	0	0	0	0	0	0	0	0	0	0	0	0	0	0	0	0	0	0	0	0	0	0	0	0	0	0	0	0	0	0	0	0	0	0	0	0	0	0
			5.0000000000000	0	0	0	0	0	1	1	2	1	0	0	0	0	0	0	0	0	0	0	0	0	0	0	0	0	0	0	0	0	0	0	0	0	0	0	0	0	0	0	0	0	0	0	0	0	0
			6.0000000000000	0	0	0	0	0	0	0	0	0	0	0	0	0	0	0	0	0	0	0	0	0	0	0	0	0	0	0	0	0	0	0	0	0	0	0	0	0	0	0	0	0	0	0	0	0	0
			7.0000000000000	0	0	0	0	0	0	0	0	0	0	0	0	0	0	0	0	0	0	0	0	0	0	0	0	0	0	0	0	0	0	0	0	0	0	0	0	0	0	0	0	0	0	0	0	0	0
			8.0000000000000	0	0	0	0	0	0	1	0	0	0	0	0	0	0	0	0	0	0	0	0	0	0	0	0	0	0	0	0	0	0	0	0	0	0	0	0	0	0	0	0	0	0	0	0	0	0
			9.0000000000000	0	0	0	0	0	0	1	1	0	0	0	0	0	0	0	0	0	0	0	0	0	0	0	0	0	0	0	0	0	0	0	0	0	0	0	0	0	0	0	0	0	0	0	0	0	0
			1.0000000000000	0	0	0	0	0	0	0	0	0	0	0	0	0	0	0	0	0	0	0	0	0	0	0	0	0	0	0	0	0	0	0	0	0	0	0	0	0	0	0	0	0	0	0	0	0	0
			1.1000000000000	0	0	0	0	0	0	0	0	0	0	0	0	0	0	0	0	0	0	0	0	0	0	0	0	0	0	0	0	0	0	0	0	0	0	0	0	0	0	0	0	0	0	0	0	0	0
			1.2000000000000	0	0	0	0	0	1	0	0	0	0	0	0	0	0	0	0	0	0	0	0	0	0	0	0	0	0	0	0	0	0	0	0	0	0	0	0	0	0	0	0	0	0	0	0	0	0
			1.3000000000000	0	0	0	0	0	0	0	0	0	0	0	0	0	0	0	0	0	0	0	0	0	0	0	0	0	0	0	0	0	0	0	0	0	0	0	0	0	0	0	0	0	0	0	0	0	0
			Day	0	7	9	10	11	12	13	14	16	18	20	22	24	26	28	29	30	32	33	35	38	41	44	46	48	50	52	54	56	58	60
Dang et al 2015	Strain	Immunogen	Mouse #
	NOD	MOG35-55	1.0000000000000	0	0	0	0	1	1.5	2	2	1.5	1.5	1.5	1.5	1.5	1	1	0	1.5	2	2.5	2	0	0	0	1.5	2.5	3	3	3	3	3.5	3.5
			2.0000000000000	0	0	0	0	0	1.5	2	2	2	1.5	1	1	1	1.5	2	2	2	2	1.5	1.5	1	1	1.5	1.5	1	2.5	3	3.5	1	2.5	3
			3.0000000000000	0	0	0	0	1.5	1.5	2	2	1.5	2	2.5	2.5	2.5	2.5	2	2.5	2.5	2	2	2	2	2	3	3	3	3.5	1.5	1.5	1	1.5	2
			4.0000000000000	0	0	0	0	0	2	2	2	1.5	1	0	0	0	0	2	2.5	2.5	1.5	0	0	1.5	3	3	3	2	2	2	3.5	3	3	3.5
			5.0000000000000	0	0	0	0	0	1	1	1.5	1.5	2.5	0	2	2	2	2	2.5	2.5	2	2	2	2	3	3	2.5	2	1.5	1.5	2	2.5	2.5	2.5
			6.0000000000000	0	0	0	0	0	0	2.5	2.5	0	0	0	0	0	0	0	0	0	0	0	0	0	1.5	1.5	1.5	2	1.5	1.5	1	1	1	2.5
			7.0000000000000	0	0	0	0	0	0	2	2.5	2	2	1	1	1	1	2.5	3	2	1.5	1.5	1.5	1.5	1.5	1.5	2	2	2	2	3	3	3	3
			8.0000000000000	0	0	0	0	0	0	0	0	0	1	1.5	1	0	0	0	0	3	2	3	2.5	2	2	1.5	1.5	1.5	0	2	1	1	1	1.5
			9.0000000000000	0	0	0	0	0	0	1.5	2	1	2	2	2	1.5	2	2	2.5	1.5	0	0	0	0	0	0	0	0	1	0	3	3	3	3
			1.0000000000000	0	0	0	0	1	1.5	2.5	2.5	2	2	2	2	1.5	1.5	2	3	3	1.5	1	1.5	1.5	2	2	2	2	2.5	2	2	3	3	3
			1.1000000000000	0	0	0	0	0	1	2	2.5	1	1	1	1	1	2	2.5	3	2.5	2	2	1	1	1	1	1	1	2	3	2	2	3	3
			1.2000000000000	0	0	0	0	0	1	2	2.5	2	1.5	2	2	1.5	1	1	1.5	1.5	1	0	0	0.5	0	0	0	0	0	0	0	0	0	0
			1.3000000000000	0	0	0	0	0	1	2.5	2	1	1.5	1.5	1.5	1	0	0	1	0	0	0	0	0	0	0	1	0	1	1	2	2.5	3	3
			1.4000000000000	0	0	0	0	0	0	2	2	2	2	2.5	2	1.5	1	0	0	0	0	0	0	0	0	0	0	0	0	0	0	0	0	0
[truncated: 6 more columns]
